# Supplementary material for: Using Active Standing Orthostatic Stress Test to Assess Physiological Responses in Individuals with Long COVID: A Systematic Review
Source: J Clin Med. 2025 Nov 17;14(22):8139. doi: 10.3390/jcm14228139 (PMC12653395; doi:10.3390/jcm14228139)
Supplement: Supplementary file 1 [file jcm-14-08139-s001.zip]

Archive with 1 entries (1 files):
- jcm-3974906-supplementary.pdf
